# Supplementary material for: The forgotten drought of 1765–1768: Reconstructing and re‐evaluating historical droughts in the British and Irish Isles
Source: Int J Climatol. 2020 Feb 25;40(12):5329–51. doi: 10.1002/joc.6521 (PMC7818482; doi:10.1002/joc.6521)
Supplement: Supplementary file 1 — Appendix S1: SUPPORTING INFORMATION [file JOC-40-5329-s001.xlsx]

## Sheet: 1765 All
			Publication					Article
	Source	Date of publ.	Day	Month	Year	Journal	Page	Info taken from	Info from date	Referring to period	Refering to year	Refering to season	Refering to location	Key ponts	Available at	Source
1	INA	02/2/1765	2	2	1765	Freemans Journal	2	London Gazette	1765-1-7	8 months prior to and mid-December 1764	1764	autumn winter	Lisbon	heavy rainfall arrives in mid-December following 8 months of dry weather	https://archive.irishnewsarchive.com/Olive/APA/INA.Edu/Default.aspx#panel=document	Irish Newspaper Archives
2	NEWSPAPERS.COM	23/5/1765	23	5	1765	The Public Advetiser	4	farmer	n/a	c. 1762	1762	summer	England	the chief cause of scarcity and high prices of cattle is the very dry summer about three years earlier	https://www.newspapers.com/image/34425270/	www.newspapers.com
3	INA	22/6/1765	22	6	1765	Faulkner's Dublin Journal	1	Belfast	1765-6-18	n/a	1765	summer	Ireland	notwithstanding the late extreme drought the flax is excellent quality	https://archive.irishnewsarchive.com/Olive/APA/INA.Edu/Default.aspx#panel=document	Irish Newspaper Archives
4	NEWSPAPERS.COM	19/7/1765	19	7	1765	The Public Advetiser	2	London	n/a	present summer	1765	summer	England	they write from Hertfordshire, Bedfordshire, and othe adjoining counties that the crops of barley, oats, beans, and peas were in general very back, that poultry was very scarce, and the ponds all dried up for want of rain	https://www.newspapers.com/image/34425933/	www.newspapers.com
5	NEWSPAPERS.COM	20/7/1765	26	7	1765	The Derby Mercury	2	informant	n/a	previous weeks	1765	summer	England	informant reports that grain looks extremely well, but barley has suffered much for want of rain in western England	https://www.newspapers.com/image/394271653/	www.newspapers.com
6	INA	03/8/1765	3	8	1765	Freemans Journal	2	London	1765-7-30	present summer	1765	summer	England	orders issued for prayers for rain in all churches and chapels in England	https://archive.irishnewsarchive.com/Olive/APA/INA.Edu/Default.aspx#panel=document	Irish Newspaper Archives
7	NEWSPAPERS.COM	03/8/1765	3	8	1765	The Public Advetiser	2	London	n/a	present summer	1765	summer	England	short article to 'calm' those who, on the account of the present drought are afraid of a scarcity of grain; also highlights that the scarcityin this island was always a consequence of excessive rain and not droughts	https://www.newspapers.com/image/34416659/	www.newspapers.com
8	NEWSPAPERS.COM	06/08/1765	6	8	1765	The Leeds Intelligencer and Yorkshire General Advertiser	3	London	1765-8-3	present summer	1765	summer	England	reports from Herefordshire and Worcestershire that the hops are very promising, apples have misssed, and grain in general is very indeferent, owning to the great drought	https://www.newspapers.com/image/404056588/	www.newspapers.com
	INA	09/8/1765	9	8	1765	Belfast Newsletter	0	n/a	1765-7-23	previous weeks	1764	summer	England	cattle sold in Colchester(Essex) fair for about half the price of what they were worht two months earlier, uppon account of the dry weather	https://archive.irishnewsarchive.com/Olive/APA/INA.Edu/Default.aspx#panel=document	Irish Newspaper Archives
9	INA	09/8/1765	9	8	1765	Belfast Newsletter	1	n/a	1765-8-1	previous week	1765	summer	England	livery stabels raise prices because the scarcity of hay and corn do to the great drought	https://archive.irishnewsarchive.com/Olive/APA/INA.Edu/Default.aspx#panel=document	Irish Newspaper Archives
10	INA	10/8/1765	10	8	1765	Faulkner's Dublin Journal	1	Galway	1765-8-8	n/a	1765	summer	Ireland	reports 3 days of refreshening rain after a great drought and unusually hot weather that parched up the whole country, and hope it will reduce the damage	https://archive.irishnewsarchive.com/Olive/APA/INA.Edu/Default.aspx#panel=document	Irish Newspaper Archives
11	NEWSPAPERS.COM	14/8/1765	14	8	1765	The Public Advetiser	2	Northampton	1765-8-12	previous weeks	1765	summer	England	report of refreshing showers, very plentiful of rain, and violent storms after a long drought	https://www.newspapers.com/image/34417078/	www.newspapers.com
12	NEWSPAPERS.COM	17/8/1765	17	8	1765	The Public Advetiser	4	letter fro Waterford	n/a	present summer	1765	summer	Ireland	such dry weather was never known in those parts, every thing burned up; the cows give no milk, yet butter is very cheap,; salmon and sole are very plenty; the mountain of Braudore is on fire, as is like-wise a turf-bog in Wexford, there is no possibility of approaching either to extinguis them	https://www.newspapers.com/image/34417216/	www.newspapers.com
13	INA	17/8/1765	17	8	1765	Faulkner's Dublin Journal	1	n/a	n/a	n/a	1765	summer	Flanders, Germany, Italy	reports great dearth and drought from Flanders, Germany and Milan where cattle was fed with carrots, parsnips, peale, or bean straw	https://archive.irishnewsarchive.com/Olive/APA/INA.Edu/Default.aspx#panel=document	Irish Newspaper Archives
14	NEWSPAPERS.COM	19/8/1765	19	8	1765	The Public Advetiser	2	London	n/a	previous weeks	1765	summer	England	Yorkshire: late favourable rains lowered the price of hay; horses can be purcesed in that county almost as cheap as before the late dry weather.	https://www.newspapers.com/image/34417264/	www.newspapers.com
15	NEWSPAPERS.COM	31/8/1765	31	8	1765	The Caledoninan Mercury	2	n/a	n/a	n/a	1765	summer	Ireland	cows produced less milk in the late drought, but upon throwing pails of cold water on their loins, quantities returned close to normal	https://www.newspapers.com/image/395720467/	www.newspapers.com
16	NEWSPAPERS.COM	04/9/1765	4	9	1765	The Public Advetiser	2	London	1765-8-30	previous weeks	1765	summer	England	letters from Newcastle reports a greater drought and want of rain has not happened in the memory of man and contradict late accounts of rain	https://www.newspapers.com/image/34417888/	www.newspapers.com
17	INA	17/9/1765	17	9	1765	Faulkner's Dublin Journal	1	Athlone	1765-9-17	n/a	1765	summer	Ireland	This hath been the driest season ever known in this kingdom, insomuch that the bed of the fine river the Shannon, was dry at the Athlone bridge.'	https://archive.irishnewsarchive.com/Olive/APA/INA.Edu/Default.aspx#panel=document	Irish Newspaper Archives
18	NEWSPAPERS.COM	20/9/1765	20	9	1765	The Derby Mercury	1	London	1765-9-12	present summer	1765	summer	England	correspondent reports from Hertfordshire that the crops of barly despite of the excessive dryness of the summer, turn out much better than expected	https://www.newspapers.com/image/394276807/	www.newspapers.com
19	NEWSPAPERS.COM	22/10/1765	22	10	1765	The Leeds Intelligencer and Yorkshire General Advertiser	4	n/a	n/a	present summer, last 2-3 summers	1762-64; 1765	summer	England	scarcity is produced by the unpropitious seasons of the two or three last yers; the alternate excessive drought and long unremiting rains	https://www.newspapers.com/image/404058542/	www.newspapers.com
20	INA	13/12/1765	13	12	1765	Belfast Newsletter	3	Advertisement	1765-12-13	present summer (1965)	1765	summer	Ireland	estate sale that the river on the fields supplied sufficient amount of water even during the exceptionally dry previous summer (near Killishandra)	https://archive.irishnewsarchive.com/Olive/APA/INA.Edu/Default.aspx#panel=document	Irish Newspaper Archives
21	INA	22/4/1766	22	4	1766	Belfast Newsletter	4	Advertisement	1766-4-22	previous summer (1965)	1765	summer	Ireland	estate sale that the river on the fields supplied sufficient amount of water even during the exceptionally dry previous summer (In Maydown)	https://archive.irishnewsarchive.com/Olive/APA/INA.Edu/Default.aspx#panel=document	Irish Newspaper Archives
22	INA	01/7/1766	1	7	1766	Belfast Newsletter	2	Letter to the committee for conducting the free-press	1766-6-29	previous summer (1965)	1765	summer	Ireland	last summer was dry and remarkably hot, fruits of earth burnt up and withered, this summer (1766) very wet and cold season and if last longer will danmage the harvest	https://archive.irishnewsarchive.com/Olive/APA/INA.Edu/Default.aspx#panel=document	Irish Newspaper Archives
	Publication							Article
	Title / Cit.	Date of publ.	Day	Month	Year	Journal	Page	Info taken from	Info from date	Referring to period	Refering to year	Refering to season	Location	Key ponts	Available at	Source
1	Barker, T. (1775) 'A Letter from Thomas Barker, Esq; Of Lyndon in Rutlandshire, to James West, Esq; Pres. R. S. concerning Observations of the Quantities of Rain Fallen at That Place for Several Years'. Philosophical Transactions, Vol.61. pp.221-226	1775	18	4	1771	Philosophical Transactions	p.222	letter from Thomas Barker	22/03/1771	1765 summer	1765	summer	England/ Rutland / Lyndon	'Those complained of for dry, were, 1737, 1740, 41, 50, 60, 62, and 65; but the hottest and most burning were 1750, 60, and 62; and 40 and 65 were cold and dry.'	https://www.jstor.org/stable/pdf/106096.pdf?refreqid=excelsior%3A783aa6a45b86aee97d409f61de4e4623	JSTOR
2							p.225							Table with monthly rainfall totals (in inches) 1736-1770
3	Sinclair, J. Sir (1794) 'The statistical Account of Scotland: Drawn up from the communications of the ministers of the different parishes'. Vol.12. Edinburgh: William Creech	1794	n/a	n/a	1794	n/a	p.610	n/a	n/a	1765	1765	n/a	Scotland / Eskdalemuir	'In 1765, both sheep and black catttle suffered greatly from another drought, accompanied with a species of worms which destroyed the grass, by cutting its roots'	https://books.google.ie/books/about/The_Statistical_Account_of_Scotland.html?id=rVheAAAAcAAJ&redir_esc=y	Google Books (free ebook)
4	Dublin Society (1802) 'Transactions of the Dublin Society'. 2(2). Dublin: Graisberry and Campbell	1802	n/a	n/a	1802	Transactions of the Dublin Society	p.vii	n/a	n/a	1765 summer	1765	summer	Ireland / Dublin	Table: indicates the summer of 1765 as very dry (DD)	https://babel.hathitrust.org/cgi/pt?id=nyp.33433022417392&view=1up&seq=17	Hathi Trust Digital Library
5	Dublin Society (1802) 'Transactions of the Dublin Society'. 2(2). Dublin: Graisberry and Campbell	1802	n/a	n/a	1802	Transactions of the Dublin Society	p.xii	Barker, T. (1775) 'A Letter from Thomas Barker, Esq; Of Lyndon in Rutlandshire, to James West, Esq; Pres. R. S. concerning Observations of the Quantities of Rain Fallen at That Place for Several Years'. Philosophical Transactions, Vol.61. pp.221-226	1770	1765 summer	1765	summer	England/ Rutland / Lyndon	'Mr Barker then, in the Philosophical Transactions for the year 1770, has given an account of the monthly quantity of rain, that fell at Lyndon in Rutland, from the year 1737, to the year 1770 inclusively. He observes that, in common speaking, those are called wet years, in which the summer, the growing season, was wet and cold, and those dry ones, in which the summer was dry and burning. He than…	https://babel.hathitrust.org/cgi/pt?id=nyp.33433022417392&view=1up&seq=17	Hathi Trust Digital Library
6	Whistlecraft O. (1851) 'Rural Gleanings or Facts worth knowing'. London: Hamilton , Adams & Co.	1851	n/a	n/a	1851	n/a	p.210	n/a	n/a	1765 summer	1765	summer	UK and Ireland	'A very dry Summer, and often very hot; but there was a great prevalence of parching winds at N.E., which, while it increased the drought, it moderated the heat'	Ipswich Record Office - https://www.suffolkarchives.co.uk/planning-your-visit/suffolk-record-office-branches/ipswich-branch/	Ipswich Record Office
7							p.247	n/a	n/a	1765 summer	1765	summer	England	'...1764,1765, 1767, 1769, and 1771 were fine seasons, and more productive'	Ipswich Record Office - https://www.suffolkarchives.co.uk/planning-your-visit/suffolk-record-office-branches/ipswich-branch/	Ipswich Record Office
8	Census of Ireland for the year 1851 (1856) 'Census of ireland for the year 1851: Tables of deaths, Vol. I.'. Statinary Iffice, Dublin: Alexander Thom and Sons	1856	n/a	n/a	1856	n/a	p.143	Rutty's Registry, and Weather and Seasons	n/a	1765 summer	1765	summer	Ireland	Great floods in January, common to Europe and Great britain. With this exceotion, the year was dry and fair. "It was a bacward spring, and with the cold weather in may there was a blast upon the yew, the gooseberries, and apple blossoms. The extreme drought of summer was such that some trees dropt their leaves for want of moisture, and the cattle wanted grass to supply milk and butter for the poo…	http://www.histpop.org/ohpr/servlet/AssociatedPageBrowser?path=Browse&active=yes&mno=407&tocstate=expandnew&display=sections&display=tables&display=pagetitles&pageseq=147&zoom=4&assoctitle=Census%20of%20Ireland,%201851	HISTPOP
9							p.144	Sims' Observations	n/a	1765 summer	1765	summer	Ireland	"Few remember a drier and more agreeable summer or autumn."	http://www.histpop.org/ohpr/servlet/AssociatedPageBrowser?path=Browse&active=yes&mno=407&tocstate=expandnew&display=sections&display=tables&display=pagetitles&pageseq=148&zoom=4&assoctitle=Census%20of%20Ireland,%201851	HISTPOP
10	Symons, G. J. (1888) 'British rainfall, 1887'. London: G.Shield	1888	n/a	n/a	1888	n/a	p.33	*Based on:REPORT ON THE CENSUS OF IRELAND, 1851, Part V., Vol. 1, 1856.	n/a	1765 summer	1765	summer	UK and Ireland	'Very dry summer, with parching N.E. winds. Extreme drought in Ireland in summer.'*	https://digital.nmla.metoffice.gov.uk/digitalFile_512e8638-5065-4454-a07d-14baeaf1f83b/	Met Office, UK
11	Donnelly, J.S. Jr (1978) 'Irish Historical Studies'. Vol. 21, No. 81. pp.20-54	1978-03-01		3	1978	Irish Historical Studies, Vol. 21, No. 81	52-53	Faulkner's Dublin Journal	n/a	1765 summer	1765	summer	Ireland	The spring and summer of 1765 saw what was probably one of the most extreme droughts in Irish history. 'This hath been the driest summer ever known in this kingdom,' declared one observer in September, ' insomuch that the bed of that fine river the Shannon was dry at Athlone bridge. ' Huge losses accumulated in all sectors of agriculture. The hay crop was so light that a fodder famine was conside…	https://www.jstor.org/stable/30005376?seq=1#metadata_info_tab_contents	JSTOR
12	Jones, P.D. et al. (1984) 'Riverflow data for the UK_Reconstructed data back to 1844 and historical data back to 1556'. Climatic Research Unit Research Publication 8. Norwich: Climatic Research Unit School of Environmental Sciences University of East Anglia	1984	n/a	n/a	1984	Publication No.:8	?	n/a	n/a	1765 summer	1765	summer	Catchment of River Ely Ouse	May-Jul excessively hot and dry, but 6 or 7 rainy days in these three months. 'Our Fahrenheit's thermometer frequently 85 or 85 in the shade'. After rain at begin Aug hot and dry to 17 Sep.	https://ueaeprints.uea.ac.uk/34237/	University of East Anglia

## Sheet: 1834-35 All
	Publication						Article
	Source	Date of publ.	Year	Month	Day	Journal	Page	Info from	Info from date	Referring to period	Refering to year	Refering to season	Location	Key ponts	Available at	Source
1	NEWSPAPERS.COM	25/1/1834	1834	1	25	Jackson's Oxford Journal	4	n/a	n/a	previous autumn	1833	autumn	England	mentions excessive drought last harvest	https://www.newspapers.com/image/389063061/	www.newspapers.com
2	INA	18/4/1834	1834	4	18	Freemans Journal	3	Cork Herald	n/a	present spring	1834	spring	Ireland	general seasonal weather description, extremely wet serious of years, followed by a dry spring, continued drought induced price speculations	https://archive.irishnewsarchive.com/Olive/APA/INA.Edu/Default.aspx#panel=document	Irish Newspaper Archives
3	BRI LIB	10/5/1834	1834	5	10	The Newcastle Courant	3	n/a	n/a	previous weeks	1834	spring	England	reports the arrival of rain (earlier the proceeding week) long anxciously looked for by the farmers during the long continoued drought	http://find.galegroup.com/bncn/retrieve.do?sgHitCountType=None&sort=DateAscend&prodId=BNCN&tabID=T012&subjectParam=Locale%2528en%252C%252C%2529%253AFQE%253D%2528tx%252CNone%252C7%2529drought%253AAnd%253ALQE%253D%2528da%252CNone%252C23%252905%252F01%252F1834%2B-%2B05%252F18%252F1834%253AAnd%253ALQE%253D%2528MB%252CNone%252C16%2529%2522BLN1%2522%2BOR%2B%2522BLN2%2522%2524&resultListType=RESULT_LIST…	British Library Newspapers
4	NEWSPAPERS.COM	10/5/1834	1834	5	10	Morning Cronicle	3	Kent Herald	n/a	previous weeks	1834	spring	England	the long continued drought begins to be very seriously felt in the country, particularly in Romney Marsh, cattles are affected, cold easterly winds	https://www.newspapers.com/image/392093334/	www.newspapers.com
5	INA	20/5/1834	1834	5	20	Belfast Newsletter	4	Liverpool corn exchange	1834-5-16	present spring	1834	spring	England	Speculations with oats prices induced by the continuation of weather too dry for spring crops	https://archive.irishnewsarchive.com/Olive/APA/INA.Edu/Default.aspx#panel=document	Irish Newspaper Archives
6	NEWSPAPERS.COM	31/5/1834	1834	5	31	The Ipswich Journal	2	London	1834-5-28	present spring	1834	spring	England	report of high activity on the corn market due to the long drought	https://www.newspapers.com/image/390313021/	www.newspapers.com
7	NEWSPAPERS.COM	2/6/1834	1834	6	2	The Morning Post	1	Cowes	1834-5-31	present spring	1834	spring	England	haymaking commenced, but the crops are light in consequence of the long drought; most wells, ponds drided up, water sells at high prices	https://www.newspapers.com/image/396899619/	www.newspapers.com
8	NEWSPAPERS.COM	3/6/1834	1834	6	3	The Morning Post	5	Brighton Paper	1834-6-2	present spring	1834	spring	England	grazing lands are parched up and cause considerable anxiety, easterly winds, nights are excessively cold, reported snowing in Romney	https://www.newspapers.com/image/396899702/	www.newspapers.com
9	NEWSPAPERS.COM	11/6/1834	1834	6	11	The Bury & Norwich Post	3	n/a	n/a	present spring	1834	spring summer	England, France, Italy	accounts and letters from France and Italy (Rouen, Marseilles, Strassbourg, Leghorn, Naples, Ancona) reporting refreshing showers that followed a long drought	https://www.newspapers.com/image/394705069/	www.newspapers.com
10	NEWSPAPERS.COM	18/6/1834	1834	6	18	The Aberdeen Journal and General Advetiser for the North of Scotland	4	London	1834-6-9	present spring	1834	spring summer	England	butter market is recovering after the long drought, arrival of fresh Irish products accelerate the proccess	https://www.newspapers.com/image/393122912/	www.newspapers.com
11	NEWSPAPERS.COM	19/6/1834	1834	6	19	The Bradford Observer	8	n/a	n/a	present spring	1835	spring summer	England	reports a fell in trade prices of hop after the arrival of rain (after a long drought)	https://www.newspapers.com/image/394839005/	www.newspapers.com
12	NEWSPAPERS.COM	26/6/1834	1834	6	26	Berrow's Worcester Journal	1	n/a	1834-6-21	present summer/previous weeks	1834	summer	Germany, Switzerland	rising corn priced due to extreme drought	https://www.newspapers.com/image/401012425/	www.newspapers.com
13	INA	28/6/1834	1834	6	28	Freemans Journal	3	London Extracts	n/a	present spring	1834	spring	Canada	extraordinary drought in New Brunswick since Xmas (1833)	https://archive.irishnewsarchive.com/Olive/APA/INA.Edu/Default.aspx#panel=document	Irish Newspaper Archives
14	NEWSPAPERS.COM	12/7/1834	1834	7	12	Hampshire Advertiser & Salisbury Guardian	4	n/a	n/a	present summer/past weeks?	1834	summer	England	excessive drought in many parts of the country, severely felt by the cattle, crop failure	https://www.newspapers.com/image/401741428/	www.newspapers.com
15	INA	25/7/1834	1834	7	25	Freemans Journal	4	Ballina Impartial	n/a	present summer	1834	summer	Ireland	report on good prospect crop yields, failure of potato, good yield attributed to long drought	https://archive.irishnewsarchive.com/Olive/APA/INA.Edu/Default.aspx#panel=document	Irish Newspaper Archives
16	NEWSPAPERS.COM	31/7/1834	1834	7	31	The Standard	2	n/a	1831-7-31	present summer	1834	summer	England	the recent deluges of rain filled the ponds and have been a reliefe to the cattle that suffered severely from the long-continued drought	https://www.newspapers.com/image/400921687/	www.newspapers.com
17	NEWSPAPERS.COM	2/8/1834	1834	8	2	The Essex County Standard	3	n/a	n/a	present summer	1835	summer	England	wheat crop is excellent order, although barley and oats will be very far short of even a moderate crop due to the drought; feed for cattle is scarce for the same reason	https://www.newspapers.com/image/396554589/	www.newspapers.com
18	INA	23/8/1834	1834	8	23	Freemans Journal	2	True Sun.	n/a	present summer	1834	summer	Poland (Hun,Aut)	Poland is threatened by famine, failed harvests due to drought	https://archive.irishnewsarchive.com/Olive/APA/INA.Edu/Default.aspx#panel=document	Irish Newspaper Archives
19	INA	23/8/1834	1834	8	23	Freemans Journal	2	Allgemeine Zeitung	1834-8-13	present spring-summer	1834	spring summer	Bavaria	drought since spring, no rain at all in May,stormy showers in June, continuous heat , July rivers dried up, mills don't work, crop and plant (tree) failures, cattle must be get rid of, hay and straw is extremely pricey	https://archive.irishnewsarchive.com/Olive/APA/INA.Edu/Default.aspx#panel=document	Irish Newspaper Archives
20	INA	25/8/1834	1834	8	25	Chutes Western Herald	3	n/a	n/a	present spring-summer	1834	spring summer	Russia, Poland, Hungary,Czech,Austria	extraordinary drought	https://archive.irishnewsarchive.com/Olive/APA/INA.Edu/Default.aspx#panel=document	Irish Newspaper Archives
21	BRI LIB	25/8/1834	1834	8	25	Hampshire Telegraph and Sussex Chronicle	4	n/a	1834-8-23	present summer	1834	summer	England	excessive drought this summer, gardens parched up	http://find.galegroup.com/bncn/retrieve.do?sgHitCountType=None&sort=DateAscend&prodId=BNCN&tabID=T012&subjectParam=Locale%2528en%252C%252C%2529%253AFQE%253D%2528tx%252CNone%252C7%2529drought%253AAnd%253ALQE%253D%2528da%252CNone%252C10%252908%252F25%252F1834%253AAnd%253ALQE%253D%2528MB%252CNone%252C16%2529%2522BLN1%2522%2BOR%2B%2522BLN2%2522%2524&resultListType=RESULT_LIST&searchId=R12&displaySubj…	British Library Newspapers
22	NEWSPAPERS.COM	26/8/1834	1834	8	26	The Morning Chronicle		n/a	1834-8-12	present summer	1835	summer	Courland, Livonia, Riga	forest wildfires, smoke coveres Riga for days, peat-moor fire caused by the long drought	https://www.newspapers.com/image/392103016/	www.newspapers.com
23	NEWSPAPERS.COM	30/8/1834	1834	8	30	The Ipswich Journal	4	n/a	1834-8-27	present summer	1834	summer	England	agri. report mentiones that barley ripened prematurely and yielded only yielded moderatedly due to the excessive drought	https://www.newspapers.com/image/390313961/	www.newspapers.com
24	INA	2/9/1834	1834	9	2	Freemans Journal	4	Drogheda Journal	n/a	present summer	1834	summer	Ireland	harvest is more abundant and ripe much earlier than usual in Cavan and Monaghan, will be svaed if favorable weather continues, higher expected prices due to the excessive drought in northern Europe (crop failure)	https://archive.irishnewsarchive.com/Olive/APA/INA.Edu/Default.aspx#panel=document	Irish Newspaper Archives
25	NEWSPAPERS.COM	3/9/1834	1834	9	3	The Bury & Norwich Post	4	n/a	n/a	present summer	1834	summer	England, Germany, Northern Europe	reported observation of the co-existance of similar weather (at the same time) on the continent and the Br. Isles; reported drought from England that was more severe on the continent (3 weeks); wheat is uninjured in Eng, while turnips and potatos are destroyed in Eu., alarming accounts of the prospect harvest in Northern Eu.	https://www.newspapers.com/image/394707723/	www.newspapers.com
26	NEWSPAPERS.COM	8/9/1837	1834	9	8	The Morning Chronicle	3	n/a	n/a	Jan-May	1834	winter spring	Switzerland	no rainfall in St Valais Canton, Switzerland during the first 5 months of the year	https://www.newspapers.com/image/392103976/	www.newspapers.com
27	INA	10/9/1834	1834	9	10	Connaught Telegraph	2	Hamburgh	n/a	present summer	1834	summer	Bohemia, Moravia	almoast total failure of crops in Czech/Germany, scarcity of forage	https://archive.irishnewsarchive.com/Olive/APA/INA.Edu/Default.aspx#panel=document	Irish Newspaper Archives
28	INA	16/9/1834	1834	9	16	Belfast Newsletter	2	n/a	`1834-8-18	present summer	1834	summer	Bohemia, Courland, Livonia	almoast total failure of crops in Czech/Germany, scarcity of forage, in Saxony harvest is good, number of persons killed by lightnings in thunderstorms in jun/jul; irreparable crop daage in Courland, rivers dried up, no rain since spring, great moor fires in Livonia due to drought	https://archive.irishnewsarchive.com/Olive/APA/INA.Edu/Default.aspx#panel=document	Irish Newspaper Archives
29	INA	23/9/1834	1834	9	23	Freemans Journal	3	n/a	n/a	present summer	1834	summer	Germany, Switzerland, Italy, Spain, Portugal	extraordinary summer droughts and heat in Ger, Swiss, Spain, Italy and Portugal	https://archive.irishnewsarchive.com/Olive/APA/INA.Edu/Default.aspx#panel=document	Irish Newspaper Archives
30	NEWSPAPERS.COM	23/9/1834	1834	9	23	The Morning Chronicle	2	n/a	n/a	present summer	1834	summer	Brussels	correspondent report which mentions that the extreme drought of the season was favourable for the commencing railroad works	https://www.newspapers.com/image/392105061/	www.newspapers.com
31	INA	26/9/1834	1834	9	26	Belfast Newsletter	4	n/a	1834-9-4	present summer	1834	summer	Ireland, England	Harvest in ireland is average, harvest in England is average, long drought had a positive affect on wheat in north England	https://archive.irishnewsarchive.com/Olive/APA/INA.Edu/Default.aspx#panel=document	Irish Newspaper Archives
32	NEWSPAPERS.COM	10/10/1834	1834	10	10	The Morning Chronicle	1	n/a	n/a	present summer/autumn	1834	summer autumn	England	Romney Marsh in SE England is drying up (never have been seen in such a state), no hay or grass for the winter	https://www.newspapers.com/image/392106263/	www.newspapers.com
33	INA	14/10/1834	1834	10	14	Belfast Newsletter		Courier	n/a	present summer/autumn	1834	summer autumn	Germany, England	German papers reports the serious effects of the long drought on the cattle food. The grass is so burnt up at many places that the cattle can find nothing to eat. The drought affects England too, however not to an equal degree. Romney Marsh never was known to suffer so much from want of rain. Mills stopped working in several parts of the kingdom for want of water.	https://archive.irishnewsarchive.com/Olive/APA/INA.Edu/Default.aspx#panel=document	Irish Newspaper Archives
34	NEWSPAPERS.COM	12/11/1834	1834	11	12	The Bury & Norwich Post	4	n/a	n/a	spring	1834	spring	England	severe drought in the spring protracted barley sowing and caused large scale crop failure	https://www.newspapers.com/image/394711373/	www.newspapers.com
35	NEWSPAPERS.COM	15/11/1834	1834	11	15	The Morning Chronicle	4	n/a	n/a	present summer	1834	summer	England	report on a legal argument about a sewer and lake, the rporter highlights that the last summer was so dry that not only this particular lake, but others dried up too	https://www.newspapers.com/image/392109367/	www.newspapers.com
36	INA	30/12/1834	1834	12	30	Belfast Newsletter	4	Wexford Conservative	n/a	present winter	1834	winter	Ireland	long drought and extremely mild winter temps (march-sep equivalent), rich pastures, springish atmosphere	https://archive.irishnewsarchive.com/Olive/APA/INA.Edu/Default.aspx#panel=document	Irish Newspaper Archives
37	INA	23/1/1835	1835	1	23	Belfast Newsletter	2	a french paper	n/a	present winter	1834	winter	France	scarcity of water in French rivers, navigation sufferes, 'rainand snow fail us entirely'	https://archive.irishnewsarchive.com/Olive/APA/INA.Edu/Default.aspx#panel=document	Irish Newspaper Archives
38	NEWSPAPERS.COM	27/1/1835	1835	1	27	The Morning Post	2	letters from France	n/a	present winter	1835	winter	France	accounts from all France, disastrous drought, pesantry sufferes from high water prices, in Normandy cidre used to put out fires	https://www.newspapers.com/image/396884390/	www.newspapers.com
39	INA	3/2/1835	1835	2	3	Belfast Newsletter	2	letters from Cogniac	n/a	present winter	1834	winter	France	rain reported to relieve the country from a long drought	https://archive.irishnewsarchive.com/Olive/APA/INA.Edu/Default.aspx#panel=document	Irish Newspaper Archives
40	NEWSPAPERS.COM	13/2/1835	1835	2	13	The Essex County Standard	4	n/a	n/a	past summer (1834)	1834	summer	England	agri. report mentions how dry last summer was with only very scarce and very localised rainfall in July,autumn was equally dry and sunny, wells dried up in many districts	https://www.newspapers.com/image/396559809/	www.newspapers.com
41	INA	28/4/1835	1835	4	28	Belfast Newsletter	4	n/a	n/a	previous week(s)	1835	spring	England	report about an incidence when local horticulturist was informed about expected change of weather from drought to rain via telegraph, Hollyhead-Liverpool, report of wind_dir change fro E to S+arrival of rain	https://archive.irishnewsarchive.com/Olive/APA/INA.Edu/Default.aspx#panel=document	Irish Newspaper Archives
42	NEWSPAPERS.COM	4/5/1835	1835	5	4	Caledonian Mercury	4	n/a	n/a	1835 April	1835	spring	Scotland	agri. report notes severe continous drought from Lothian for April, favourable for field work	https://www.newspapers.com/image/393225505/	www.newspapers.com
43	INA	7/5/1835	1835	5	7	Freemans Journal	4	from the correspondent of Chronicle	1835-5-3	previous week(s)	1835	spring	England	Brighton, awful fire water, fighting is hindered by shortage due to the late drought	https://archive.irishnewsarchive.com/Olive/APA/INA.Edu/Default.aspx#panel=document	Irish Newspaper Archives
44	INA	5/6/1835	1835	6	5	Belfast Newsletter	2	Express (London)	1835-6-1	n/a	1835	summer	England	Increased grain prices due to the dry springs of the last two years	https://archive.irishnewsarchive.com/Olive/APA/INA.Edu/Default.aspx#panel=document	Irish Newspaper Archives
45	INA	19/6/1835	1835	6	19	Belfast Newsletter	3	n/a	1835-6-16	n/a	1835	summer	Ireland	Castledawson, cotton works stopped due to want of water to work the mills	https://archive.irishnewsarchive.com/Olive/APA/INA.Edu/Default.aspx#panel=document	Irish Newspaper Archives
46	INA	23/6/1835	1835	6	23	Belfast Newsletter	4	n/a	n/a	previous week(s)	1835	summer	Ireland	scarcity of water in Belfast as a consequence of the late drought and a suicide, drained public reservoir, crowded public fountains, water sold from carts till 3am, water price raised by 300%	https://archive.irishnewsarchive.com/Olive/APA/INA.Edu/Default.aspx#panel=document	Irish Newspaper Archives
47	NEWSPAPERS.COM	26/6/1835	1835	6	26	The Essex County Standard	4	n/a	n/a	n/a	1835	summer	England	the consequences of the long drought in Romney Marsh is most disastrous. Altogather 40000 sheep died that drank salt water. The great scarcity of water still continous in the neighbourhood of Canterbury, the crop in the uplands will be light.	https://www.newspapers.com/image/396562333/	www.newspapers.com
48	INA	14/7/1835	1835	7	14	Belfast Newsletter	4	agr. Report for June	n/a	June	1835	summer	Ireland	colder than usual weather, pasture suffering severely from the effects of drought	https://archive.irishnewsarchive.com/Olive/APA/INA.Edu/Default.aspx#panel=document	Irish Newspaper Archives
49	NEWSPAPERS.COM	4/8/1835	1835	8	4	Brighton Patriot and South of England (Lewes) Free Press	2	n/a	n/a	n/a	1835	summer	England	the freshness and beauty of Brown's Royal Gardens would seem to deny the fact of a long-continued drought	https://www.newspapers.com/image/388359468/	www.newspapers.com
50	NEWSPAPERS.COM	6/8/1835	1835	8	6	The Standard	2	n/a	n/a	n/a	1835	summer	England	the long continued drought and consequent scarcity of feed greatly depress the sheep fairs throughout the country	https://www.newspapers.com/image/400903126/	www.newspapers.com
51	NEWSPAPERS.COM	7/8/1835	1835	8	7	The Essex County Standard	4	n/a	n/a	n/a	1835	summer	England	in many parts of the country the cattle are suffering extremelyfrom the long-continued drought; in the New Forrest leaves are falling from the trees as if it were October	https://www.newspapers.com/image/396562827/	www.newspapers.com
52	NEWSPAPERS.COM	10/8/1835	1835	8	10	The Morning Post	3	Leeds Intelligencer	n/a	present week	1835	summer	England	harvests has commenced during present week in Yorksire. Owing to the long drought, rain is much wanted. The occasional showers during the week is inadaquate for thr turnip and other crops.	https://www.newspapers.com/image/396907513/	www.newspapers.com
53	NEWSPAPERS.COM	10/8/1835	1835	8	10	Brighton Patriot and South of England (Lewes) Free Press	3	n/a	n/a	n/a	1835	summer	England	as a consquence of the long drought, fodder for cattle is scarce in the neighborhood of Arundel, graziers already using the newly made hay	https://www.newspapers.com/image/388359739	www.newspapers.com
54	NEWSPAPERS.COM	12/8/1835	1835	8	12	The Blackburn Weekly Standard and Express	7	n/a	1835-8-6	past months	1835	summer	England	Brighton race course is reported to be in very good order, considering there was no rain for some months	https://www.newspapers.com/image/394638939/	www.newspapers.com
55	NEWSPAPERS.COM	13/8/1835	1835	8	13	The Morning Post	4	n/a	n/a	present summer	1835	summer	England	tallow home supply will be short due to the excessive drought in England	https://www.newspapers.com/image/396907836/	www.newspapers.com
56	NEWSPAPERS.COM	13/8/1835	1835	8	13	Berrow's Worcester Journal	3	n/a	n/a	present summer	1835	summer	England	keep is very scarce, so is water, pools dried up, dairy farmers suffer most	https://www.newspapers.com/image/400979036/	www.newspapers.com
57	NEWSPAPERS.COM	14/8/1835	1835	8	14	The Essex County Standard	4	n/a	n/a	present summer	1835	summer	England	Thames is reported to be fordable on foot at many places between Putney and Teddington	https://www.newspapers.com/image/396562906/	www.newspapers.com
58	NEWSPAPERS.COM	20/8/1835	1835	8	20	Berrow's Worcester Journal	3	n/a	n/a	July	1835	summer	England	the mean temperature of July was 1 and 3/4 degrees above the mean of the previous years. The long-term drought caused an almost unexampled deficiency on the supply of water. Ponds and wells dried up, keep is so scarce that farmers are obliged to fodder their cattle.	https://www.newspapers.com/image/400979327/	www.newspapers.com
59	BRI LIB	22/8/1835	1835	8	22	The Newcastle Courant	3	n/a	n/a	previous week(s)	1835	summer	England	review of cornamrket trade reports remarkably fine weather for all agricultural operations, heat and extreme drought that was excellent for all grains	http://find.galegroup.com/bncn/retrieve.do?sgHitCountType=None&sort=DateAscend&prodId=BNCN&tabID=T012&subjectParam=Locale%2528en%252C%252C%2529%253AFQE%253D%2528tx%252CNone%252C7%2529drought%253AAnd%253ALQE%253D%2528da%252CNone%252C10%252908%252F22%252F1835%253AAnd%253ALQE%253D%2528MB%252CNone%252C16%2529%2522BLN1%2522%2BOR%2B%2522BLN2%2522%2524&resultListType=RESULT_LIST&searchId=R6&displaySubje…	British Library Newspapers
60	NEWSPAPERS.COM		1835	8	22	The Bristol Mercury and Daily Post, Western Countries and South Wales Advetiser	1	London Post	n/a	present summer	1835	summer	England	the heat of the weather toasted the top cheese of each pile whole and the sun has diminished the chees in weight in an incredible degree in chees fairs	https://www.newspapers.com/image/382726479/	www.newspapers.com
61	NEWSPAPERS.COM	27/8/1835	1835	8	27	Caledonian Mercury	2	private corespondent	1835-8-24	present week	1836	summer	England	great quantity of rain on the 24th has been welcomed as the pastures were completely browned by the long drought.	https://www.newspapers.com/image/393236730/	www.newspapers.com
62	INA	28/8/1835	1835	8	28	Belfast Newsletter	4	n/a	1835-8-24	past 6 weeks	1835	summer	Ireland	Londonderry, limited supply of grains, no flax available due to the drought of the recedind 6 weeks	https://archive.irishnewsarchive.com/Olive/APA/INA.Edu/Default.aspx#panel=document	Irish Newspaper Archives
63	INA	5/9/1835	1835	9	5	Leinster Express	2	extracts fron Eng papers	n/a	n/a	1835	summer	France	serious drought in Normandy, Bessin and Auge and other parts	https://archive.irishnewsarchive.com/Olive/APA/INA.Edu/Default.aspx#panel=document	Irish Newspaper Archives
64	NEWSPAPERS.COM	5/9/1835	1835	9	5	Hampshire Advertiser & Salisbury Guardian	4	n/a	n/a	present summer	1835	summer	England	there has been no rain for a month, except partial showers, extremely little rainfall during the harvest	https://www.newspapers.com/image/401733162/	www.newspapers.com
65	NEWSPAPERS.COM	8/9/1835	1835	9	8	Brighton Patriot and South of England (Lewes) Free Press			1834-9-3 and -4	past week	1835	summer	England	nature begins to look fresh and green since the showers that fell last week after the long drought parched the land	https://www.newspapers.com/image/388360918/	www.newspapers.com
66	INA	9/9/1835	1835	9	9	Tralee Mercury	3	Courier	n/a	n/a	1835	summer	France	Normandy, after a long drought a storm has done great damage	https://archive.irishnewsarchive.com/Olive/APA/INA.Edu/Default.aspx#panel=document	Irish Newspaper Archives
67	INA	9/9/1835	1835	9	9	Kerry Evening Post	1	n/a	n/a	n/a	1835	summer	France	Normandy, two vessels transporting water from Eng to Normandy because of the great drought	https://archive.irishnewsarchive.com/Olive/APA/INA.Edu/Default.aspx#panel=document	Irish Newspaper Archives
68	NEWSPAPERS.COM	9/9/1835	1835	9	9	The Derby Mercury	4	n/a	n/a	present summer	1835	summer	n/a	the late drought gave rise to the following jeu d'esprit: “Dear Fanny, pray how do you manage in town? In the country, believe me, we all are “done brown”! Brown trees and brown meadows, all brown as a squirrel, ‘Till I’m tempted to warble, “The brown hills of Tyrol.” You remember the willows that waved o’er the steep— So dry is the summer, e’en willows can’t weep; And flowers all dropping seem f…	https://www.newspapers.com/image/390618972/	www.newspapers.com
69	INA	11/9/1835	1835	9	11	Belfast Newsletter	4	London	1834-9-7	n/a	1835	summer	England	arrival of flour is short due to the want of water to grind	https://archive.irishnewsarchive.com/Olive/APA/INA.Edu/Default.aspx#panel=document	Irish Newspaper Archives
70	BRI LIB	11/9/1835	1835	9	11	The Cornwall Royal Gazette, Falmouth Packet and Plymouth Journal	4	n/a	n/a	previous week	1835	summer	England	reported 30 pheasants and several partridges that died because of the excessive drought	http://find.galegroup.com/bncn/retrieve.do?sgHitCountType=None&sort=DateAscend&prodId=BNCN&tabID=T012&subjectParam=Locale%2528en%252C%252C%2529%253AFQE%253D%2528tx%252CNone%252C7%2529drought%253AAnd%253ALQE%253D%2528da%252CNone%252C10%252909%252F11%252F1835%253AAnd%253ALQE%253D%2528MB%252CNone%252C16%2529%2522BLN1%2522%2BOR%2B%2522BLN2%2522%2524&resultListType=RESULT_LIST&searchId=R7&displaySubje…	British Library Newspapers
71	NEWSPAPERS.COM	14/9/1835	1835	9	14	The Morning Post	3	Newport	1835-9-12	previous week	1836	summer	England	3 days rain reported in an article for the week of the 12th Sep	https://www.newspapers.com/image/396911014/	www.newspapers.com
72	INA	16/9/1835	1835	9	16	Connaught Telegraph	5	n/a	n/a	n/a	1835	summer	England	drought in UK, Russians hold back their produces in anticipation of improved prices in England	https://archive.irishnewsarchive.com/Olive/APA/INA.Edu/Default.aspx#panel=document	Irish Newspaper Archives
73	BRI LIB	24/10/1835	1835	10	24	The Newcastle Courant	2	n/a	n/a	past two summers	1834 and 1835	summer	England	as a result of the extremely dry weather of the last two summers, the foundations of the cathedral of Old Sarum (Sailsbury) had been exposed	http://find.galegroup.com/bncn/retrieve.do?sgHitCountType=None&sort=DateAscend&prodId=BNCN&tabID=T012&subjectParam=Locale%2528en%252C%252C%2529%253AFQE%253D%2528tx%252CNone%252C11%2529dry%2Bweather%253AAnd%253ALQE%253D%2528da%252CNone%252C10%252910%252F24%252F1835%253AAnd%253ALQE%253D%2528MB%252CNone%252C16%2529%2522BLN1%2522%2BOR%2B%2522BLN2%2522%2524&resultListType=RESULT_LIST&searchId=R9&displ…	British Library Newspapers
74	NEWSPAPERS.COM	6/11/1835	1835	11	6	The Essex County Standard	4	n/a	n/a	1835 August	1835	summer	England	excessive drought of August caused premature ripening and crop failure	https://www.newspapers.com/image/396563977/	www.newspapers.com
75	NEWSPAPERS.COM	7/11/1835	1835	11	7	Caledonian Mercury	4	n/a	n/a	previous 10 days and earlier	1836	summer autumn	Scotland	heavy rainfall in the low lands, snow in the upplands during the previous ten days, but due to the earlier drought, the land is not even yet saturated	https://www.newspapers.com/image/393242666/	www.newspapers.com
76	NEWSPAPERS.COM	21/11/1835	1835	11	21	The Bristol Mercury and Daily Post, Western Countries and South Wales Advetiser	4	n/a	n/a	summer	1835	summer	England	excessive droughts of the summer favoured in remaekable plant growth of some eplants (pumpkins, potatoes)	https://www.newspapers.com/image/382730431/	www.newspapers.com
	Publication							Article
	Title / Cit.	Date of publ.	Day	Month	Year	Journal	Page	Info taken from	Info from date	Referring to period	Refering to year	Refering to season	Location	Key ponts	Available at	Source
1	Whistlecraft, O. (1840)'The climate of England; r A guide to the knowledge of the atmospheric phenomena of England, shewing the manner in which the changes succeed, with mataorological tables, and general records'. London: Longman, Orme, Brown, Green, and Longmans; and F.Pawsey, Ipswich	1840	n/a	n/a	1840	n/a	p.50	n/a	n/a	entire year	1834-35	All	England	Table: Monthly total rainfall	https://books.google.co.uk/books?id=U7_tyNYFqYYC&pg=PA138&lpg=PA138&dq=1834+drought+england&source=bl&ots=zSb_HCJHws&sig=ACfU3U0dbz_VBXLSOqL1wrGT-0TyQ0FmQA&hl=en&sa=X&ved=2ahUKEwiuhL2vnoLhAhVnQxUIHflrBpwQ6AEwDXoECAcQAQ#v=onepage&q&f=false	Google Books (free ebook)
2							pp.122-133			entire year	1834	All		Daily meteo. Data for each month (including precip.) 1834
3							pp.134-138			Feb-Dec	1834	Feb-Dec		Monthly description of the wather of the year 1834. The relatively detailed accounts of months mention dry weather, drought etc. several occasions. Feb: 'very fine, dry, and plesant'; Mar: 'very dry month'; May: 'To the 31st, the drought continued unabated as it had for 17weeks to this time', 'the great drought from the end of January, now shews iths effects upon the plains, for the grass cop pro…
4							pp.139-150			entire year	1835	All		Daily meteo. Data for each month (including precip.) 1835
5							p.47			Jul and Aug	1835	Jul and Aug		July and August, violent drought.'
6							p.153			Jul and Aug		Jul and Aug		No rain for 6 weeks. Jul: 'The effects of this drought daily becoming more manifest. The dryness far more general than that of last year. Reports from all parts of England bear testimony of the violence of the present drought, as being greater and more general than that of last summer, and aproaching in effects to that of 18181'; Aug: on 25th the first rain for 6 weeks, 'The pastures of late, and…
